# Supplementary material for: Long term cost-effectiveness analysis of IDegLira in the treatment of type 2 diabetes patients compared to GLP-1RA added to basal insulin after IDegLira entered the national reimbursement drug list in China
Source: PLoS One. 2025 Feb 6;20(2):e0310497. doi: 10.1371/journal.pone.0310497 (PMC11801598; doi:10.1371/journal.pone.0310497)
Supplement: S3 Table — (XLSX) [file pone.0310497.s004.xlsx]

## Sheet: Sheet1
	Section/topic	Item no.	Guidance for reporting	Reported in section
	Title	1	Identify the study as an economic evaluation and specify the interventions being compared.	yes
	Abstract
	Abstract	2	Provide a structured summary that highlights context, key methods, results, and alternative analyses.	yes
	Introduction
	Background and objectives	3	Give the context for the study, the study question, and its practical relevance for decision making in policy or practice	yes
	Methods
	Health economic analysis plan	4	Indicate whether a health economic analysis plan was developed and where available	yes
	Study population	5	Describe characteristics of the study population (such as age range, demographics, socioeconomic, or clinical characteristics).	yes
	Setting and location	6	Provide relevant contextual information that may influence findings.	yes
	Comparators	7	Describe the interventions or strategies being compared and why chosen	partial
	Perspective	8	State the perspective(s) adopted by the study and why chosen	yes
	Time horizon	9	State the time horizon for the study and why appropriate	yes
	Discount rate	10	Report the discount rate(s) and reason chosen	yes
	Selection of outcomes	11	Describe what outcomes were used as the measure(s) of benefit(s) and harm(s).	partial
	Measurement of outcomes	12	Describe how outcomes used to capture benefit(s) and harm(s) were measured.	yes
	Valuation of outcomes	13	Describe the population and methods used to measure and value outcomes	yes
	Measurement and valuation of resources and costs	14	Describe how costs were valued.	yes
	Currency, price date, and conversion	15	Report the dates of the estimated resource quantities and unit costs, plus the currency and year of conversion.	yes
	Rationale and description of model	16	If modeling is used, describe in detail and why used. Report if the model is publicly available and where it can be accessed	yes
	Analytics and assumptions	17	Describe any methods for analysing or statistically transforming data, any extrapolation methods, and approaches for validating any model used.	yes
	Characterizing heterogeneity	18	Describe any methods used for estimating how the results of the study vary for subgroups	yes
	Characterizing distributional effects	19	Describe how impacts are distributed across different individuals or adjustments made to reflect priority populations.	partial
	Characterizing uncertainty	20	Describe methods to characterize any sources of uncertainty in the analysis.	yes
	Approach to engagement with patients and others affected by the study	21	Describe any approaches to engage patients or service recipients, the general public, communities, or stakeholders (such as clinicians or payers) in the design of the study.	partial
	Results
	Study parameters	22	Report all analytic inputs (such as values, ranges, references) including uncertainty or distributional assumptions.	partial
	Summary of main results	23	Report the mean values for the main categories of costs and outcomes of interest and summarize them in the most appropriate overall measure.	yes
	Effect of uncertainty	24	Describe how uncertainty about analytic judgments, inputs, or projections affect findings. Report the effect of choice of discount rate and time horizon, if applicable	yes
	Effect of engagement with patients and others affected by the study	25	Report on any difference patient/service recipient, general public, community, or stakeholder involvement made to the approach or findings of the study	partial
	Discussion
	Study findings, limitations, generalizability, and current knowledge	26	Report key findings, limitations, ethical or equity considerations not captured, and how these could affect patients, policy, or practice.	yes
	Other relevant information
	Source of funding	27	Describe how the study was funded and any role of the funder in the identification, design, conduct, and reporting of the analysis	yes
	Conflicts of interest	28	Report authors conflicts of interest according to journal or International Committee of Medical Journal Editors requirements.	yes
